# Supplementary material for: Molecular Signature of Long Non-Coding RNA Associated with Areca Nut-Induced Head and Neck Cancer
Source: Cells. 2023 Mar 11;12(6):873. doi: 10.3390/cells12060873 (PMC10047708; doi:10.3390/cells12060873)
Supplement: Supplementary file 1 [file cells-12-00873-s001.zip]

Archive with 1 entries (1 files):
- cells-2205286-supplementary.pdf
